# Supplementary material for: The Winner Takes it All: Risk Factors and Bayesian Modelling of the Probability of Success in Escaping from Big Cat Predation
Source: Animals (Basel). 2021 Dec 28;12(1):51. doi: 10.3390/ani12010051 (PMC8749502; doi:10.3390/ani12010051)
Supplement: Supplementary file 1 [file animals-12-00051-s001.zip]

Archive with 1 entries (1 files):
- animals-1429974-supplementary.pdf
